# Supplementary material for: Hydraulically Coupled Dielectric Elastomer Actuators for a Bioinspired Suction Cup
Source: Polymers (Basel). 2021 Oct 11;13(20):3481. doi: 10.3390/polym13203481 (PMC8538296; doi:10.3390/polym13203481)
Supplement: Supplementary file 1 [file polymers-13-03481-s001.zip]

Archive with 1 entries (1 files):
- Video S1.wmv
